# Supplementary material for: The AGC Kinase YpkA Regulates Sphingolipids Biosynthesis and Physically Interacts With SakA MAP Kinase in Aspergillus fumigatus
Source: Front Microbiol. 2019 Jan 14;9:3347. doi: 10.3389/fmicb.2018.03347 (PMC6339957; doi:10.3389/fmicb.2018.03347)
Supplement: Supplementary file 2 [file Table_4.xlsx]

## Sheet: Sphingolipids 
Table S4: Measured values of each SL obtained for each strain under the different growth conditions
	niiA:ypkA (AT)						niiA:ypkA (MN)						Ratio AT/MN (niiA:ypkA)					wild-type (AT)						wild-type (MN)						Ratio AT/MN (wild-type)
Lipid*	pmol	pmol/pi	pmol	pmol/pi	pmol	pmol/pi	pmol	pmol/pi	pmol	pmol/pi	pmol	pmol/pi	1	2	3	Average	SD	pmol	pmol/pi	pmol	pmol/pi	pmol	pmol/pi	pmol	pmol/pi	pmol	pmol/pi	pmol	pmol/pi	1	2	3	Average	SD
DHS	91.7235	0.716075	128.405	1.17872	148.732	0.926054	60.3577	0.813622	59.1145	0.706908	34.8081	0.765484	0.880108	1.66743	1.20976	1.25243	0.395391	300.067	2.29613	148.012	1.88532	140.986	1.34251	12.6276	0.431271	22.2205	0.390135	23.49	0.313701	5.32409	4.83247	4.2796	4.81205	0.522548		* Growth condition
DHS-1P	20.4492	0.159645	16.0268	0.147121	19.9044	0.123931	10.3436	0.25641	10.0756	0.13582	9.45842	0.113107	0.622616	1.08321	1.0957	0.933843	0.269603	13.3822	0.102401	14.7916	0.188409	16.2049	0.154309	10.8689	0.145151	7.04679	0.240669	8.74206	0.153488	0.705482	0.782854	1.00535	0.831229	0.155677		MN	magnesium nitrate
PHS	376.923	2.94259	277.961	2.5516	737.529	4.59211	197.161	4.88749	254.958	3.43683	220.713	4.85383	0.602067	0.742428	0.946079	0.763525	0.172974	601.853	4.60541	317.572	4.0451	270.813	2.57878	72.5482	2.47774	101.651	1.78474	94.7738	1.26568	1.85871	2.2665	2.03747	2.05423	0.204406		AT	ammonium tartrate
PHS-1P	16.0629	0.125401	10.6449	0.0696345	26.2909	0.163696	6.76757	0.148829	8.82806	0.119002	7.89762	0.195777	0.842583	0.585153	0.836136	0.754624	0.146802	19.6987	0.150735	13.8047	0.131454	13.132	0.16727	2.91083	0.0994134	6.83341	0.0912582	6.54518	0.114916	1.51625	1.44046	1.45558	1.47076	0.0401115
C18-dh-Cer (18:0;2/18:0;0)	3682.56	28.7493	3856.02	25.2245	3804.01	23.6851	1615.58	40.0491	2945.89	39.7106	1955.02	42.994	0.717852	0.635208	0.550893	0.634651	0.0834809	3542.88	27.1103	3422.22	43.5908	3583.48	34.1232	1804.48	24.0984	1227.83	41.9342	1510.59	26.5221	1.12499	1.0395	1.2866	1.15036	0.125486
C18:1-dh-Cer (18:0;2/18:1;0)	9.24164	0.0721484	10.1114	0.0661446	9.71543	0.0604916	8.17815	0.20273	18.7811	0.22459	10.156	0.223346	0.355884	0.294513	0.270843	0.30708	0.0438912	10.7668	0.0823881	15.6244	0.199017	13.4383	0.127964	11.8877	0.158757	9.97136	0.340552	12.7848	0.224469	0.518957	0.584394	0.570077	0.55781	0.0344001
C24-dh-Cer (18:0;2/24:0;0)	6.11597	0.0477467	5.6639	0.0370509	5.96205	0.0371218	5.71638	0.141705	6.99577	0.0836574	5.74717	0.126389	0.336944	0.442889	0.29371	0.357848	0.0767548	5.9458	0.0454976	6.74267	0.0858852	5.73396	0.0546009	6.01152	0.080282	3.22271	0.110065	5.22271	0.0916972	0.566722	0.780312	0.595447	0.647494	0.115917
C24:1-dh-Cer (18:0;2/24:1;0)	13.5164	0.105521	16.7347	0.109471	16.8512	0.104921	9.01852	0.223563	13.9302	0.166582	9.51897	0.209337	0.471998	0.657164	0.501208	0.543457	0.0995503	10.7774	0.137278	15.0866	0.14366	10.6528	0.13569	12.6172	0.168499	5.55103	0.189584	7.48569	0.131429	0.81471	0.757766	1.03242	0.868298	0.144957
C26-dh-Cer (18:0;2/26:0;0)	24.406	0.190535	16.8651	0.110324	12.9964	0.0809197	8.60985	0.213432	21.0238	0.251409	10.7774	0.237012	0.892717	0.438824	0.341416	0.557653	0.294234	13.5866	0.103965	11.4614	0.10914	19.5456	0.248963	13.6566	0.18238	14.0904	0.247392	8.55593	0.292211	0.570049	0.441161	0.851999	0.62107	0.210117
C26:1-dh-Cer (18:0;2/26:1;0)	281.919	2.20091	327.878	2.14484	301.138	1.87499	160.411	3.97647	294.27	3.51897	188.26	4.14013	0.553483	0.609509	0.452882	0.538625	0.0793636	184.645	2.35193	270.073	2.57173	172.69	2.19964	350.258	4.67758	100.22	3.42283	159.558	2.80143	0.502809	0.751346	0.785187	0.679781	0.154193
C18-Cer (18:1;2/18:0;0)	893.951	6.97898	1033.88	6.76324	1190.27	7.411	280.196	6.94587	550.471	6.58269	313.665	6.89798	1.00477	1.02743	1.07437	1.03552	0.0355026	842.924	10.7368	916.116	8.72359	999.781	12.7348	347.761	6.10579	306.394	4.0918	188.118	6.42481	1.75846	2.13197	1.98212	1.95752	0.187966
C18:1-Cer (18:1;2/18:1;0)	1664.63	12.9956	2633.38	24.1736	3485.33	21.7009	332.547	8.2436	576.14	7.76637	333.739	7.33945	1.57644	2.9126	2.95674	2.48193	0.784485	2269.04	28.9021	2260.19	21.5223	1791.19	22.8154	352.38	4.70593	240.208	8.20382	298.053	5.23305	6.14163	3.92345	4.35988	4.80832	1.17512
C26-Cer (18:1;2/26:0;0)	304.434	2.37668	355.598	2.32618	326.924	2.03554	172.165	4.26785	318.009	3.80284	201.922	4.44058	0.55688	0.611694	0.458395	0.542323	0.0776795	198.779	2.53196	274.223	2.61125	180.024	2.29306	375.689	5.01721	117.721	4.02053	172.452	3.02781	0.504655	0.649479	0.757333	0.637155	0.126789
C26:1-Cer (18:1;2/26:1;0)	0	0	0	0	0	0	0	0	0	0	0	0	0	0	0	0	0	0	0	0	0	0	0	0	0	0	0	0	0	0	0	0	0	0
dC18:2_C18-OH-Gluc-Cer (18:2;2/18:0;1)	118.323	0.923732	141.157	0.923391	145.674	0.907016	279.851	3.7724	258.779	3.09455	157.806	3.47041	0.244866	0.298393	0.261357	0.268205	0.0274126	127.933	0.978947	177.84	2.26525	145.872	1.38905	176.097	2.35173	165.352	5.64726	177.015	3.10792	0.416267	0.401124	0.446937	0.421443	0.0233411
a-OH-C19:2_C18-Gluc-Cer (19:2;2/18:0;1)	7429.97	58.005	7447.27	68.3638	7659.99	47.6937	9324.2	125.69	9438.11	112.864	6861.53	150.896	0.461492	0.60572	0.31607	0.461094	0.144825	6458.06	49.4174	8252.25	105.113	8256.53	78.6216	6056.09	80.8772	5631.23	192.323	6286.99	110.383	0.611017	0.546546	0.71226	0.623274	0.0835343
dC18:1_C18-OH-Gluc-Cer (18:1;2/18:0;1)	19.0768	0.148931	18.12	0.118534	20.0204	0.124654	15.3613	0.380796	25.8482	0.3091	16.4302	0.361325	0.391104	0.38348	0.344991	0.373192	0.0247182	14.1659	0.108398	17.6965	0.22541	16.5594	0.157685	19.9122	0.265922	16.5191	0.564177	21.6979	0.38096	0.40763	0.399539	0.413914	0.407027	0.0072066
d19:2_C26-OH-Gluc-Cer (19:2;2/26:0;1)	0	0	0	0	0	0	0	0	0	0	0	0	0	0	0	0	0	0	0	0	0	0	0	0	0	0	0	0	0	0	0	0	0	0
d19:2_C24:0-OH-Gluc-Cer (19:2;2/24:0;1)	47.98	0.440442	52.1387	0.34107	46.3134	0.288363	48.5917	0.655016	55.416	0.662681	19.2545	0.423437	0.672415	0.514683	0.681005	0.622701	0.0936448	41.6818	0.318951	54.2386	0.690868	45.924	0.437305	18.8325	0.251503	14.8386	0.506783	16.1377	0.283337	1.26818	1.36324	1.54341	1.39161	0.139792
C18-Phyto-Cer (18:0;3/18:0;0)	75.7413	0.591304	83.9198	0.548969	77.8724	0.48486	35.5437	0.881102	48.7719	0.583229	38.5881	0.848613	0.671096	0.941259	0.571356	0.727903	0.191383	78.948	0.604114	100.448	0.956498	60.1644	0.766347	37.1479	0.496099	28.7774	0.982836	41.5637	0.729752	1.21773	0.973202	1.05015	1.08036	0.125031
C18:1-Phyto-Cer (18:0;3/18:1;0)	0	0	0	0	0	0	0	0	0	0	0	0	0	0	0	0	0	0	0	0	0	0	0	0	0	0	0	0	0	0	0	0	0	0
C24-Phyto-Cer (18:0;3/24:0;0)	946.833	7.39182	1284.72	8.40411	1321.9	8.23058	351.579	8.7154	890.532	10.6492	465.966	10.2473	0.848133	0.789175	0.803193	0.8135	0.0308009	777.517	5.94959	582.842	7.42398	577.021	5.4946	754.823	10.0804	341.561	11.6653	437.227	7.67658	0.590212	0.636414	0.715761	0.647462	0.0634995
C24:1-Phyto-Cer (18:0;3/24:1;0)	21.8326	0.170445	25.3778	0.166011	23.653	0.147271	11.1576	0.276588	20.9066	0.250007	12.6241	0.277623	0.61624	0.664027	0.530472	0.60358	0.0676718	18.335	0.233543	19.509	0.185771	19.3661	0.246677	18.8363	0.251553	7.21047	0.126597	8.99377	0.307164	0.928402	1.20742	0.803078	0.979634	0.206982
C26-Phyto-Cer (18:0;3/26:0;0)	535.54	4.1809	651.604	4.26253	608.182	3.78675	346.466	8.58865	728.169	9.81572	386.619	8.50235	0.486793	0.434255	0.445377	0.455475	0.0276866	387.025	2.96153	329.893	4.20203	383.009	3.64715	203.698	6.9569	626.197	8.36267	324.726	5.70134	0.425698	0.502475	0.639701	0.522624	0.108415
C26:1-Phyto-Cer (18:0;3/26:1;0)	46.2135	0.360784	64.1987	0.419962	73.9235	0.460273	19.3621	0.479972	52.7602	0.630922	24.9103	0.547816	0.751677	0.665632	0.840196	0.752502	0.0872846	45.5187	0.348311	41.2535	0.525469	51.2827	0.488333	46.1259	0.615997	19.444	0.66407	35.3765	0.62112	0.565442	0.791286	0.786213	0.714314	0.128951
C18:0-aOH-Phyto-Cer (18:0;3/18:0;1)	5.81847	0.0454241	6.7054	0.043864	4.94822	0.0308093	2.18309	0.0541173	2.59558	0.0570808	2.62819	0.0314287	0.839364	0.768455	0.980294	0.862704	0.107831	3.92591	0.0300412	2.05962	0.0262345	2.191	0.0208635	3.21868	0.0429845	2.28137	0.0779158	2.91767	0.0512267	0.698885	0.336704	0.407278	0.480955	0.192003
C18:1-aOH-phtyo-Cer (18:0;3/18:1;1)	0	0	0	0	0	0	0	0	0	0	0	0	0	0	0	0	0	0	0	0	0	0	0	0	0	0	0	0	0	0	0	0	0	0
C24:0-aOH-phyto-Cer (18:0;3/24:0;1)	1137.11	8.87728	1345.03	8.79867	1246.7	7.76236	645.876	16.0108	1184.91	14.1695	700.515	15.4054	0.554456	0.620956	0.503872	0.559761	0.0587221	1143.24	8.74814	945.27	12.0404	991.735	9.44365	258.721	8.8361	1126.55	15.0448	399.421	7.0128	0.990045	0.800305	1.34663	1.04566	0.277377
C24:1-aOH-phyto-Cer (18:0;3/24:1;1)	42.9763	0.335511	52.8807	0.345924	61.3175	0.381783	15.1094	0.374552	35.6855	0.426737	15.6791	0.344808	0.895766	0.810626	1.10723	0.937875	0.152722	29.2475	0.223803	32.6661	0.416086	29.1172	0.370882	8.44255	0.148229	10.5172	0.359193	27.0013	0.360595	1.50984	1.15839	1.02853	1.23226	0.249014
C26:0-aOH-Phyto-Cer (18:0;3/26:0;1)	15.6247	0.12198	18.216	0.119162	16.631	0.10355	9.7685	0.242154	16.3446	0.220326	10.2773	0.226014	0.503729	0.540843	0.458158	0.50091	0.0414145	9.84136	0.125355	15.2257	0.144984	9.1095	0.116033	13.8225	0.184596	4.4468	0.151872	5.20156	0.0913259	0.709079	0.954652	1.27054	0.978089	0.281461
C26:1-aOH-phyto-Cer (18:0;3/26:1;1)	0	0	0	0	0	0	0	0	0	0	0	0	0	0	0	0	0	0	0	0	0	0	0	0	0	0	0	0	0	0	0	0	0	0
a-OH-C18:1_18-Cer_for_fungus (18:1;2/18:1;1)	416.964	3.25519	563.081	3.68345	717.724	4.46879	442.492	5.96479	277.096	6.09377	496.196	5.93366	0.545735	0.604461	0.753126	0.634441	0.106897	872.704	11.1161	995.945	9.48374	802.463	10.2214	254.716	3.40165	90.6865	3.09722	112.624	1.97738	3.26786	3.06202	5.16917	3.83302	1.16171
a-OH-C18:0_18-Cer_for_fungus (18:1;2/18:0;1)	104.444	0.815384	162.813	1.06506	140.826	0.876831	80.4293	1.99379	136.21	1.62884	75.9373	1.66998	0.408963	0.653876	0.525055	0.529298	0.122512	138.544	1.76472	174.88	1.66527	91.6279	1.16712	92.1272	1.23033	55.6708	1.90132	81.0826	1.4236	1.43434	0.875847	0.819834	1.04334	0.339774

## Sheet: IPCs 
Table S4: Measured values of each SL obtained for each strain under the different growth conditions
		niiA:ypkA (AT)									niiA:ypkA (MN)									Ratio (niiA:ypkA)					wild-type (AT)									wild-type (MN)									Ratio (wild-type)
Lipid *	MW	ng/ml	pmol	pmol/pi	ng/ml	pmol	pmol/pi	ng/ml	pmol	pmol/pi	ng/ml	pmol	pmol/pi	ng/ml	pmol	pmol/pi	ng/ml	pmol	pmol/pi	1	2	3	Average	SD	ng/ml	pmol	pmol/pi	ng/ml	pmol	pmol/pi	ng/ml	pmol	pmol/pi	ng/ml	pmol	pmol/pi	ng/ml	pmol	pmol/pi	ng/ml	pmol	pmol/pi	1	2	3	Average	SD		* Growth condition
IPC-36:0;4	841.45	1.91819	0.341943	0.00313894	1.65867	0.29568	0.00193422	1.50683	0.268612	0.00167247	0.47963	0.0855006	0.0021195	0.787943	0.140462	0.00189342	0.803717	0.143274	0.00171331	1.48098	1.02155	0.976166	1.15956	0.279278	2.86844	0.511339	0.00391279	1.8579	0.331196	0.00421863	1.82936	0.326108	0.00415382	1.16184	0.207115	0.00707359	2.3017	0.410309	0.00707359	2.1017	0.390309	0.00685281	0.553154	0.596391	0.606148	0.585231	0.0282043		MN
IPC-36:0;3	825.45	45.8299	8.32816	0.0650171	26.9265	4.89305	0.0320083	25.7771	4.68419	0.0291654	35.3038	6.41537	0.159033	44.9959	8.17662	0.110221	51.6914	9.39331	0.112328	0.408829	0.290402	0.259645	0.319625	0.0787683	17.6721	3.21136	0.0245735	16.1472	2.93425	0.0373752	16.6768	3.0305	0.0288575	54.6671	9.93406	0.174416	64.3606	11.6955	0.399438	77.6679	14.1137	0.188485	0.14089	0.0935695	0.153103	0.129187	0.0314445		AT
IPC-36:0;2	809.45	388.06	71.9117	0.660128	305.004	56.5207	0.369735	316.452	58.6421	0.365126	232.765	43.1339	0.948581	329.186	61.0018	0.729477	276.2	51.1828	0.689945	0.695911	0.50685	0.52921	0.577324	0.103307	246.388	45.6584	0.34938	237.695	44.0474	0.561057	229.916	42.606	0.40571	335.35	62.1441	0.829916	241.993	44.844	1.53156	252.801	46.8469	0.82251	0.420982	0.366331	0.493258	0.426857	0.0636673
IPC-42:0;5	941.55	46.544	7.415	0.0680675	37.499	5.97403	0.0390796	50.0873	7.97949	0.049683	50.7008	8.07724	0.200229	139.897	22.2873	0.300433	48.9377	7.79635	0.171454	0.339948	0.130078	0.289775	0.253267	0.109595	44.2541	7.0502	0.0539485	45.644	7.27163	0.0692431	32.8096	5.22696	0.0665786	145.964	23.2538	0.310548	71.7509	11.4308	0.390395	120.512	19.199	0.337084	0.17372	0.177367	0.197513	0.182867	0.0128146
IPC-42:0;4	925.55	550.356	89.1938	0.696326	435.5	70.5796	0.6479	435.051	70.5069	0.439	358.228	58.0565	0.782601	558.079	90.4456	1.08157	281.379	45.6019	1.00286	0.889758	0.599034	0.437749	0.642181	0.229073	573.323	92.9161	0.710998	475.599	77.0783	0.733968	357.377	57.9186	0.737741	337.104	54.633	1.86588	356.287	57.7419	1.97206	687.073	111.351	1.48706	0.381052	0.372184	0.496107	0.416448	0.0691297
IPC-42:0;3	909.55	462.704	76.3076	0.595725	357.641	58.9809	0.541427	281.356	46.4003	0.303532	355.745	58.6682	0.701572	173.585	28.627	0.629553	245.918	40.5561	0.546696	0.849129	0.860018	0.555211	0.754786	0.172923	343.781	56.6952	0.433834	273.11	45.0404	0.428891	231.454	38.1707	0.486202	345.073	56.9084	0.759994	128.128	21.1305	0.721669	254.646	41.9953	0.737329	0.570839	0.594304	0.659409	0.608184	0.0458873
ICP-42:0;2	893.55	0	0	0	0	0	0	0	0	0	0	0	0	0	0	0	0	0	0	0	0	0	0	0	0	0	0	0	0	0	0	0	0	0	0	0	0	0	0	0	0	0	0	0	0	0	0
IPC-44:0;5	965.55	43.4622	6.75194	0.0619808	37.8636	5.88218	0.0384788	37.7341	5.86206	0.0364992	30.2392	4.69771	0.116453	88.1047	13.6872	0.163676	40.4168	6.27882	0.138081	0.532239	0.235092	0.264332	0.343887	0.163771	36.6573	5.69479	0.0435768	34.4619	5.35371	0.0681932	27.1228	4.21359	0.0401233	102.614	15.9413	0.212891	79.5429	12.3571	0.422034	68.9536	10.7121	0.188076	0.20469	0.161582	0.213335	0.193203	0.027723
IPC-44:0;4	949.55	403.943	63.8107	0.585763	384.404	60.7241	0.397232	377.316	59.6045	0.371118	428.204	67.6433	0.911831	506.776	80.0552	0.957324	282.117	44.5659	0.980073	0.642403	0.41494	0.378663	0.478669	0.142953	469.581	74.1795	0.567625	351.308	55.4959	0.706883	254.576	40.2153	0.382944	757.654	119.686	1.59837	524.511	82.8568	2.82981	596.288	94.1953	1.65383	0.355127	0.249799	0.23155	0.278825	0.0667058
IPC-46:0;5	997.55	3.27981	0.493179	0.0038502	2.05157	0.308491	0.00283185	1.489	0.223899	0.00146466	5.85009	0.799771	0.0095639	5.31875	0.799771	0.0095639	1.50764	0.226701	0.00498552	0.402576	0.296098	0.293782	0.330819	0.0621544	1.83266	0.275573	0.0021087	1.38518	0.208287	0.00265307	0.526319	0.0791417	0.00100807	3.22068	0.484289	0.00850286	2.64326	0.397463	0.0135746	4.32288	0.650024	0.00868088	0.247999	0.195444	0.116125	0.186523	0.0663879
IPC-44:0;3	937.55	843.784	134.998	1.05392	579.234	92.6724	0.850705	485.224	77.6317	0.507835	476.239	76.1942	1.0271	518.368	82.9344	0.991754	269.521	43.1211	0.948299	1.02611	0.857778	0.535522	0.80647	0.249287	460.863	73.7341	0.564217	305.901	48.9416	0.466039	241.742	38.6766	0.492645	378.452	60.5491	1.06309	244.654	39.1425	1.33683	654.123	104.654	1.39762	0.530735	0.348614	0.352487	0.410612	0.104047
IPC-46:0;4	981.55	27.2095	4.15814	0.0324622	17.2924	2.64261	0.0172869	17.9123	2.73735	0.0170437	26.1648	3.99849	0.0538996	28.6253	4.3745	0.0523116	11.0217	1.68433	0.037041	0.602271	0.33046	0.460129	0.464287	0.135953	15.7333	2.40436	0.0183983	12.7599	1.94997	0.0248378	11.9297	1.82309	0.0173601	24.6495	3.76693	0.0661375	19.8977	3.04076	0.103851	30.3349	4.63576	0.0619092	0.278182	0.239167	0.280413	0.265921	0.0231959
IPC-44:0;2	921.55	15.604	2.53986	0.0198284	12.5556	2.04366	0.0187602	12.1816	1.98279	0.0129706	11.3811	1.85249	0.0221526	12.9586	2.10926	0.0284328	5.82356	0.947897	0.0208457	0.895082	0.659809	0.622218	0.725703	0.147886	5.53659	0.901186	0.00689592	6.80673	1.10793	0.0141123	7.2412	1.17865	0.0112235	18.9959	3.09194	0.0412919	16.6117	2.70388	0.0923456	13.2742	2.16064	0.0379352	0.167004	0.15282	0.295859	0.205228	0.0788088
IPC-46:0;3	969.55	31.7668	4.91468	0.0383683	22.3402	3.45628	0.0317276	19.0465	2.9467	0.0192761	23.5662	3.64595	0.0491473	21.2752	3.2915	0.0393607	8.84418	1.36829	0.0300909	0.78068	0.806073	0.640597	0.74245	0.0891161	12.4054	1.91925	0.0146862	14.6478	2.26618	0.0288656	7.11827	1.10127	0.0140275	20.5423	3.17812	0.0424429	12.4335	1.92359	0.0656965	13.8085	2.13632	0.0375082	0.346022	0.439378	0.373986	0.386462	0.0479121
[truncated: 1 more columns]
